# Supplementary material for: Characterization of rumen, fecal, and milk microbiota in lactating dairy cows
Source: Front Microbiol. 2022 Sep 26;13:984119. doi: 10.3389/fmicb.2022.984119 (PMC9549371; doi:10.3389/fmicb.2022.984119)
Supplement: Supplementary file 3 [file Table_3.XLSX]

## Sheet: Williamson2022FrontiersinMicro 
	A1	A10	A100	A101	A102	A103	A104	A105	A106	A107	A108	A109	A11	A110	A111	A112	A113	A114	A115	A116	A117	A118	A119	A12	A120	A121	A122	A123	A124	A125	A126	A127	A128	A129	A13	A130	A131	A132	A133	A134	A135	A136	A137	A138	A139	A14	A140	A141	A142
A1	0	0.644074	0.803511	0.812101	0.798181	0.657752	0.673001	0.674476	0.679148	0.671773	0.686853	0.684636	0.577647	0.671238	0.669197	0.703175	0.671603	0.69243	0.673137	0.686546	0.687211	0.680817	0.675153	0.616883	0.69491	0.667654	0.692191	0.682022	0.707142	0.695572	0.683245	0.678706	0.676569	0.687122	0.606431	0.701897	0.682381	0.689398	0.672707	0.689203	0.690042	0.684378	0.679182	0.627303	0.689016	0.657403	0.683003	0.690124	0.672676
A10	0.644074	0	0.811037	0.826743	0.809834	0.73564	0.731669	0.750638	0.754851	0.718595	0.74017	0.744433	0.612677	0.74106	0.735248	0.741794	0.771904	0.756867	0.750068	0.765463	0.757821	0.751164	0.737782	0.646423	0.742947	0.745278	0.750118	0.754708	0.729913	0.742444	0.736247	0.750057	0.737101	0.742307	0.576361	0.750511	0.75623	0.763661	0.762907	0.749603	0.736224	0.761421	0.750782	0.701206	0.731864	0.558003	0.765051	0.744891	0.760736
A100	0.803511	0.811037	0	0.453201	0.39584	0.802751	0.790809	0.809619	0.798478	0.800087	0.824212	0.812936	0.832655	0.829318	0.810481	0.814738	0.812138	0.828008	0.815254	0.822382	0.8173	0.811412	0.812953	0.850175	0.830622	0.804434	0.816719	0.811095	0.847394	0.822727	0.810477	0.804373	0.815556	0.818435	0.859553	0.81242	0.822507	0.828607	0.806912	0.810919	0.819678	0.808194	0.804373	0.78587	0.822633	0.864732	0.816389	0.820373	0.814934
A101	0.812101	0.826743	0.453201	0	0.433955	0.809274	0.794651	0.8069	0.793925	0.807149	0.820854	0.806076	0.842655	0.822038	0.808975	0.81003	0.806061	0.826191	0.810544	0.816773	0.813495	0.812909	0.810095	0.854332	0.824358	0.803426	0.817327	0.807022	0.845723	0.815789	0.81195	0.798227	0.814746	0.819206	0.870888	0.812451	0.825247	0.828793	0.800701	0.81288	0.819525	0.802143	0.801931	0.798656	0.821717	0.876949	0.817652	0.817397	0.814324
A102	0.798181	0.809834	0.39584	0.433955	0	0.78649	0.775911	0.792829	0.783007	0.785525	0.801848	0.793807	0.826204	0.804232	0.792489	0.795471	0.793794	0.810552	0.79248	0.802461	0.799812	0.791431	0.794018	0.844035	0.81173	0.790794	0.799011	0.792709	0.825585	0.800651	0.79276	0.785609	0.804027	0.803159	0.857942	0.788762	0.805916	0.809487	0.790883	0.795719	0.800575	0.792137	0.782206	0.775769	0.808901	0.855409	0.799117	0.800664	0.797982
A103	0.657752	0.73564	0.802751	0.809274	0.78649	0	0.40306	0.384705	0.3968	0.415186	0.401547	0.401329	0.766841	0.403969	0.380115	0.448706	0.391998	0.415572	0.42966	0.407314	0.413003	0.372897	0.410043	0.733609	0.422806	0.366612	0.417318	0.414487	0.500382	0.434706	0.400564	0.382932	0.418959	0.434299	0.766545	0.446404	0.401135	0.426675	0.384276	0.409998	0.410687	0.410886	0.419076	0.43422	0.442173	0.785918	0.416044	0.429282	0.390611
A104	0.673001	0.731669	0.790809	0.794651	0.775911	0.40306	0	0.40764	0.420787	0.387974	0.400561	0.412839	0.769904	0.417443	0.395944	0.421166	0.428562	0.413416	0.433949	0.428377	0.405797	0.398836	0.425234	0.738559	0.430144	0.378835	0.421176	0.419045	0.48585	0.434607	0.387354	0.398212	0.401077	0.416653	0.771808	0.436884	0.421891	0.437342	0.426508	0.404541	0.413364	0.412817	0.437409	0.469121	0.420198	0.789624	0.43037	0.411117	0.412435
A105	0.674476	0.750638	0.809619	0.8069	0.792829	0.384705	0.40764	0	0.396953	0.439105	0.39915	0.386012	0.774581	0.369052	0.370087	0.42233	0.363955	0.413335	0.401643	0.389561	0.396266	0.382929	0.421667	0.747557	0.428881	0.37435	0.427607	0.405145	0.500239	0.426996	0.3937	0.373778	0.416043	0.424209	0.772943	0.44196	0.378252	0.402471	0.371789	0.413525	0.430115	0.389434	0.398854	0.448802	0.456087	0.805352	0.393975	0.414807	0.352257
A106	0.679148	0.754851	0.798478	0.793925	0.783007	0.3968	0.420787	0.396953	0	0.448506	0.434674	0.42869	0.783619	0.414794	0.435704	0.452987	0.39735	0.432846	0.410851	0.406918	0.427293	0.417996	0.430367	0.743731	0.469165	0.397245	0.445414	0.428806	0.547219	0.480897	0.422521	0.378538	0.440196	0.464768	0.781577	0.472833	0.402305	0.422695	0.366798	0.433786	0.4708	0.39178	0.405577	0.462832	0.470668	0.805794	0.409079	0.450425	0.401905
A107	0.671773	0.718595	0.800087	0.807149	0.785525	0.415186	0.387974	0.439105	0.448506	0	0.395051	0.441553	0.769119	0.412044	0.417745	0.411909	0.470592	0.440161	0.459938	0.458286	0.445396	0.430925	0.419033	0.735242	0.404144	0.415397	0.42736	0.413049	0.452498	0.438511	0.416631	0.430547	0.403071	0.426403	0.753339	0.428829	0.41421	0.453683	0.447002	0.429902	0.402074	0.429574	0.437552	0.465884	0.408618	0.776831	0.452269	0.412528	0.438246
A108	0.686853	0.74017	0.824212	0.820854	0.801848	0.401547	0.400561	0.39915	0.434674	0.395051	0	0.42518	0.782229	0.386986	0.383977	0.372419	0.431359	0.404047	0.405702	0.423557	0.406599	0.388402	0.372403	0.743907	0.37179	0.393725	0.39364	0.424745	0.446431	0.376122	0.374313	0.423799	0.362143	0.399767	0.769903	0.379617	0.401374	0.403935	0.417684	0.375018	0.365343	0.407219	0.416261	0.460033	0.359914	0.791552	0.426671	0.363726	0.3999
A109	0.684636	0.744433	0.812936	0.806076	0.793807	0.401329	0.412839	0.386012	0.42869	0.441553	0.42518	0	0.777837	0.386375	0.404467	0.386269	0.365756	0.385175	0.431367	0.374882	0.382506	0.383851	0.390105	0.742799	0.403695	0.359517	0.385098	0.383481	0.48116	0.413633	0.370391	0.330471	0.39256	0.373332	0.780752	0.386207	0.361669	0.421557	0.364776	0.402882	0.431388	0.372002	0.376216	0.459836	0.399953	0.811145	0.398686	0.407293	0.368539
A11	0.577647	0.612677	0.832655	0.842655	0.826204	0.766841	0.769904	0.774581	0.783619	0.769119	0.782229	0.777837	0	0.776676	0.779693	0.785021	0.787869	0.787589	0.781561	0.789927	0.783924	0.778329	0.776206	0.566713	0.785347	0.782084	0.776555	0.786803	0.779179	0.780991	0.775889	0.778838	0.780288	0.776052	0.578675	0.780527	0.786538	0.792357	0.789746	0.775445	0.772152	0.778339	0.777383	0.731745	0.788271	0.672692	0.791896	0.785856	0.78815
A110	0.671238	0.74106	0.829318	0.822038	0.804232	0.403969	0.417443	0.369052	0.414794	0.412044	0.386986	0.386375	0.776676	0	0.394243	0.393579	0.385352	0.35085	0.396318	0.381774	0.393177	0.380692	0.386286	0.738872	0.370019	0.380891	0.356086	0.382745	0.444762	0.405377	0.368756	0.358199	0.391234	0.37217	0.77231	0.402034	0.365039	0.410862	0.380885	0.408868	0.377342	0.374534	0.37844	0.418479	0.408456	0.793651	0.422867	0.360496	0.359134
A111	0.669197	0.735248	0.810481	0.808975	0.792489	0.380115	0.395944	0.370087	0.435704	0.417745	0.383977	0.404467	0.779693	0.394243	0	0.404783	0.377013	0.40052	0.407145	0.403286	0.407141	0.365047	0.372875	0.736736	0.403556	0.350236	0.421165	0.389396	0.475239	0.419302	0.359285	0.387542	0.381702	0.423579	0.764294	0.441737	0.387517	0.384976	0.387468	0.398916	0.405275	0.406552	0.415179	0.48028	0.419282	0.791602	0.401979	0.372768	0.383262
A112	0.703175	0.741794	0.814738	0.81003	0.795471	0.448706	0.421166	0.42233	0.452987	0.411909	0.372419	0.386269	0.785021	0.393579	0.404783	0	0.422457	0.393969	0.450138	0.414358	0.430209	0.417061	0.390936	0.744679	0.388897	0.405639	0.394821	0.412526	0.43312	0.408582	0.406039	0.39281	0.375245	0.384248	0.77051	0.372473	0.403275	0.463074	0.443599	0.409636	0.392933	0.41685	0.412766	0.471246	0.390332	0.80012	0.442484	0.384082	0.44034
A113	0.671603	0.771904	0.812138	0.806061	0.793794	0.391998	0.428562	0.363955	0.39735	0.470592	0.431359	0.365756	0.787869	0.385352	0.377013	0.422457	0	0.349122	0.377048	0.339529	0.398497	0.392155	0.375196	0.74826	0.402872	0.364678	0.411761	0.388655	0.500729	0.435753	0.387123	0.34537	0.412412	0.4091	0.789151	0.423129	0.373292	0.385074	0.324966	0.4073	0.442022	0.353245	0.359609	0.469608	0.44261	0.818417	0.355862	0.39961	0.350706
A114	0.69243	0.756867	0.828008	0.826191	0.810552	0.415572	0.413416	0.413335	0.432846	0.440161	0.404047	0.385175	0.787589	0.35085	0.40052	0.393969	0.349122	0	0.410765	0.369303	0.416817	0.411721	0.357899	0.750318	0.385098	0.397131	0.351116	0.376384	0.442301	0.418974	0.390074	0.390604	0.385251	0.376823	0.781765	0.375344	0.371094	0.42573	0.395961	0.390917	0.392066	0.374406	0.383549	0.449545	0.379656	0.807655	0.417467	0.393459	0.388536
A115	0.673137	0.750068	0.815254	0.810544	0.79248	0.42966	0.433949	0.401643	0.410851	0.459938	0.405702	0.431367	0.781561	0.396318	0.407145	0.450138	0.377048	0.410765	0	0.405363	0.407685	0.422213	0.380499	0.743379	0.444262	0.412919	0.431404	0.387586	0.491096	0.462942	0.396642	0.408797	0.437138	0.448627	0.777323	0.456136	0.396779	0.384784	0.405467	0.416774	0.428978	0.386575	0.368665	0.483609	0.443346	0.80372	0.383124	0.424946	0.390209
A116	0.686546	0.765463	0.822382	0.816773	0.802461	0.407314	0.428377	0.389561	0.406918	0.458286	0.423557	0.374882	0.789927	0.381774	0.403286	0.414358	0.339529	0.369303	0.405363	0	0.390145	0.369565	0.381088	0.7474	0.396867	0.368177	0.406155	0.378058	0.47568	0.430004	0.378825	0.346844	0.397118	0.401573	0.79239	0.422078	0.337638	0.373386	0.346654	0.397381	0.448113	0.36934	0.377451	0.459761	0.419933	0.812555	0.371742	0.399345	0.359079
A117	0.687211	0.757821	0.8173	0.813495	0.799812	0.413003	0.405797	0.396266	0.427293	0.445396	0.406599	0.382506	0.783924	0.393177	0.407141	0.430209	0.398497	0.416817	0.407685	0.390145	0	0.383309	0.388924	0.746296	0.425164	0.362986	0.399605	0.382441	0.474106	0.410196	0.351103	0.362068	0.41528	0.412181	0.79193	0.421448	0.380989	0.381837	0.378393	0.385811	0.420876	0.402727	0.410294	0.4691	0.420072	0.803084	0.381301	0.406909	0.366371
A118	0.680817	0.751164	0.811412	0.812909	0.791431	0.372897	0.398836	0.382929	0.417996	0.430925	0.388402	0.383851	0.778329	0.380692	0.365047	0.417061	0.392155	0.411721	0.422213	0.369565	0.383309	0	0.377236	0.749129	0.381514	0.336941	0.395147	0.385136	0.488123	0.395452	0.358193	0.35367	0.383272	0.413321	0.786447	0.408409	0.352516	0.371289	0.361704	0.380105	0.415054	0.388274	0.396094	0.464631	0.422006	0.809661	0.373867	0.377538	0.367504
A119	0.675153	0.737782	0.812953	0.810095	0.794018	0.410043	0.425234	0.421667	0.430367	0.419033	0.372403	0.390105	0.776206	0.386286	0.372875	0.390936	0.375196	0.357899	0.380499	0.381088	0.388924	0.377236	0	0.740702	0.371634	0.357972	0.376577	0.335777	0.427226	0.401075	0.344737	0.369968	0.367529	0.394642	0.774389	0.389588	0.361825	0.369581	0.40025	0.358786	0.38401	0.356467	0.361761	0.442058	0.365733	0.793433	0.379889	0.364315	0.376932
A12	0.616883	0.646423	0.850175	0.854332	0.844035	0.733609	0.738559	0.747557	0.743731	0.735242	0.743907	0.742799	0.566713	0.738872	0.736736	0.744679	0.74826	0.750318	0.743379	0.7474	0.746296	0.749129	0.740702	0	0.753809	0.740059	0.746557	0.745388	0.755742	0.75135	0.745719	0.739345	0.736688	0.744282	0.584176	0.743831	0.75198	0.758646	0.750221	0.748948	0.742449	0.750677	0.741348	0.729283	0.741107	0.679002	0.756718	0.737103	0.751833
A120	0.69491	0.742947	0.830622	0.824358	0.81173	0.422806	0.430144	0.428881	0.469165	0.404144	0.37179	0.403695	0.785347	0.370019	0.403556	0.388897	0.402872	0.385098	0.444262	0.396867	0.425164	0.381514	0.371634	0.753809	0	0.373575	0.356897	0.386419	0.3952	0.34424	0.388417	0.390647	0.340773	0.364111	0.773009	0.360233	0.373041	0.408411	0.413261	0.419321	0.402656	0.390812	0.405672	0.475495	0.33801	0.797981	0.415199	0.348911	0.389208
A121	0.667654	0.745278	0.804434	0.803426	0.790794	0.366612	0.378835	0.37435	0.397245	0.415397	0.393725	0.359517	0.782084	0.380891	0.350236	0.405639	0.364678	0.397131	0.412919	0.368177	0.362986	0.336941	0.357972	0.740059	0.373575	0	0.40503	0.356345	0.470846	0.398595	0.32762	0.32036	0.375796	0.379489	0.783115	0.389995	0.35667	0.361046	0.343281	0.358797	0.409582	0.372601	0.368557	0.43793	0.374339	0.802705	0.35192	0.375806	0.352186
A122	0.692191	0.750118	0.816719	0.817327	0.799011	0.417318	0.421176	0.427607	0.445414	0.42736	0.39364	0.385098	0.776555	0.356086	0.421165	0.394821	0.411761	0.351116	0.431404	0.406155	0.399605	0.395147	0.376577	0.746557	0.356897	0.40503	0	0.400277	0.447956	0.3725	0.367016	0.364336	0.380023	0.358953	0.779397	0.332991	0.392492	0.433943	0.404773	0.392969	0.37242	0.391354	0.403084	0.449025	0.390968	0.802651	0.407367	0.373155	0.409671
A123	0.682022	0.754708	0.811095	0.807022	0.792709	0.414487	0.419045	0.405145	0.428806	0.413049	0.424745	0.383481	0.786803	0.382745	0.389396	0.412526	0.388655	0.376384	0.387586	0.378058	0.382441	0.385136	0.335777	0.745388	0.386419	0.356345	0.400277	0	0.442925	0.419049	0.375133	0.352674	0.395256	0.377721	0.785691	0.40669	0.348644	0.366959	0.381056	0.395686	0.413004	0.352199	0.343158	0.46323	0.390194	0.799603	0.340674	0.397624	0.366573
A124	0.707142	0.729913	0.847394	0.845723	0.825585	0.500382	0.48585	0.500239	0.547219	0.452498	0.446431	0.48116	0.779179	0.444762	0.475239	0.43312	0.500729	0.442301	0.491096	0.47568	0.474106	0.488123	0.427226	0.755742	0.3952	0.470846	0.447956	0.442925	0	0.45556	0.449734	0.489493	0.433277	0.426415	0.761968	0.445465	0.43493	0.472922	0.518782	0.479559	0.444048	0.475576	0.490224	0.525498	0.396044	0.78018	0.482682	0.441395	0.493309
A125	0.695572	0.742444	0.822727	0.815789	0.800651	0.434706	0.434607	0.426996	0.480897	0.438511	0.376122	0.413633	0.780991	0.405377	0.419302	0.408582	0.435753	0.418974	0.462942	0.430004	0.410196	0.395452	0.401075	0.75135	0.34424	0.398595	0.3725	0.419049	0.45556	0	0.371989	0.408631	0.391534	0.389066	0.776899	0.362506	0.4143	0.428138	0.412582	0.423619	0.396483	0.419767	0.444581	0.49601	0.37633	0.799921	0.435872	0.350999	0.415135
A126	0.683245	0.736247	0.810477	0.81195	0.79276	0.400564	0.387354	0.3937	0.422521	0.416631	0.374313	0.370391	0.775889	0.368756	0.359285	0.406039	0.387123	0.390074	0.396642	0.378825	0.351103	0.358193	0.344737	0.745719	0.388417	0.32762	0.367016	0.375133	0.449734	0.371989	0	0.340459	0.366431	0.387109	0.78395	0.370964	0.361216	0.363237	0.363053	0.339032	0.378631	0.371334	0.393987	0.459159	0.381939	0.795098	0.36989	0.365748	0.348814
A127	0.678706	0.750057	0.804373	0.798227	0.785609	0.382932	0.398212	0.373778	0.378538	0.430547	0.423799	0.330471	0.778838	0.358199	0.387542	0.39281	0.34537	0.390604	0.408797	0.346844	0.362068	0.35367	0.369968	0.739345	0.390647	0.32036	0.364336	0.352674	0.489493	0.408631	0.340459	0	0.381398	0.363552	0.788119	0.389626	0.318916	0.363157	0.319918	0.393708	0.412517	0.352863	0.33931	0.440191	0.406719	0.801188	0.349032	0.390996	0.332744
A128	0.676569	0.737101	0.815556	0.814746	0.804027	0.418959	0.401077	0.416043	0.440196	0.403071	0.362143	0.39256	0.780288	0.391234	0.381702	0.375245	0.412412	0.385251	0.437138	0.397118	0.41528	0.383272	0.367529	0.736688	0.340773	0.375796	0.380023	0.395256	0.433277	0.391534	0.366431	0.381398	0	0.388585	0.770603	0.377394	0.371026	0.421334	0.409969	0.398799	0.39089	0.379017	0.402335	0.473507	0.351189	0.793664	0.427113	0.333297	0.389896
A129	0.687122	0.742307	0.818435	0.819206	0.803159	0.434299	0.416653	0.424209	0.464768	0.426403	0.399767	0.373332	0.776052	0.37217	0.423579	0.384248	0.4091	0.376823	0.448627	0.401573	0.412181	0.413321	0.394642	0.744282	0.364111	0.379489	0.358953	0.377721	0.426415	0.389066	0.387109	0.363552	0.388585	0	0.774014	0.346089	0.382201	0.426772	0.420039	0.421304	0.404037	0.381085	0.409419	0.444184	0.355903	0.795564	0.419163	0.387902	0.406388
A13	0.606431	0.576361	0.859553	0.870888	0.857942	0.766545	0.771808	0.772943	0.781577	0.753339	0.769903	0.780752	0.578675	0.77231	0.764294	0.77051	0.789151	0.781765	0.777323	0.79239	0.79193	0.786447	0.774389	0.584176	0.773009	0.783115	0.779397	0.785691	0.761968	0.776899	0.78395	0.788119	0.770603	0.774014	0	0.78338	0.785035	0.795593	0.794271	0.783276	0.757028	0.79418	0.787967	0.751501	0.764685	0.60452	0.796465	0.775158	0.795269
A130	0.701897	0.750511	0.81242	0.812451	0.788762	0.446404	0.436884	0.44196	0.472833	0.428829	0.379617	0.386207	0.780527	0.402034	0.441737	0.372473	0.423129	0.375344	0.456136	0.422078	0.421448	0.408409	0.389588	0.743831	0.360233	0.389995	0.332991	0.40669	0.445465	0.362506	0.370964	0.389626	0.377394	0.346089	0.78338	0	0.405422	0.451126	0.435496	0.394308	0.406869	0.39119	0.411874	0.476385	0.371074	0.803665	0.425423	0.385025	0.416306
A131	0.682381	0.75623	0.822507	0.825247	0.805916	0.401135	0.421891	0.378252	0.402305	0.41421	0.401374	0.361669	0.786538	0.365039	0.387517	0.403275	0.373292	0.371094	0.396779	0.337638	0.380989	0.352516	0.361825	0.75198	0.373041	0.35667	0.392492	0.348644	0.43493	0.4143	0.361216	0.318916	0.371026	0.382201	0.785035	0.405422	0	0.345718	0.352236	0.390969	0.431146	0.354349	0.365235	0.441634	0.381685	0.806652	0.341192	0.389453	0.340435
A132	0.689398	0.763661	0.828607	0.828793	0.809487	0.426675	0.437342	0.402471	0.422695	0.453683	0.403935	0.421557	0.792357	0.410862	0.384976	0.463074	0.385074	0.42573	0.384784	0.373386	0.381837	0.371289	0.369581	0.758646	0.408411	0.361046	0.433943	0.366959	0.472922	0.428138	0.363237	0.363157	0.421334	0.426772	0.795593	0.451126	0.345718	0	0.366512	0.398704	0.440739	0.385047	0.385916	0.483943	0.413758	0.812895	0.340646	0.403197	0.369784
A133	0.672707	0.762907	0.806912	0.800701	0.790883	0.384276	0.426508	0.371789	0.366798	0.447002	0.417684	0.364776	0.789746	0.380885	0.387468	0.443599	0.324966	0.395961	0.405467	0.346654	0.378393	0.361704	0.40025	0.750221	0.413261	0.343281	0.404773	0.381056	0.518782	0.412582	0.363053	0.319918	0.409969	0.420039	0.794271	0.435496	0.352236	0.366512	0	0.402239	0.453061	0.366593	0.369886	0.456916	0.445269	0.817417	0.36312	0.406086	0.325366
A134	0.689203	0.749603	0.810919	0.81288	0.795719	0.409998	0.404541	0.413525	0.433786	0.429902	0.375018	0.402882	0.775445	0.408868	0.398916	0.409636	0.4073	0.390917	0.416774	0.397381	0.385811	0.380105	0.358786	0.748948	0.419321	0.358797	0.392969	0.395686	0.479559	0.423619	0.339032	0.393708	0.398799	0.421304	0.783276	0.394308	0.390969	0.398704	0.402239	0	0.407341	0.403472	0.408182	0.459044	0.403775	0.800304	0.392381	0.386198	0.392439
A135	0.690042	0.736224	0.819678	0.819525	0.800575	0.410687	0.413364	0.430115	0.4708	0.402074	0.365343	0.431388	0.772152	0.377342	0.405275	0.392933	0.442022	0.392066	0.428978	0.448113	0.420876	0.415054	0.38401	0.742449	0.402656	0.409582	0.37242	0.413004	0.444048	0.396483	0.378631	0.412517	0.39089	0.404037	0.757028	0.406869	0.431146	0.440739	0.453061	0.407341	0	0.427017	0.420897	0.463404	0.388607	0.786018	0.450809	0.392496	0.433656
A136	0.684378	0.761421	0.808194	0.802143	0.792137	0.410886	0.412817	0.389434	0.39178	0.429574	0.407219	0.372002	0.778339	0.374534	0.406552	0.41685	0.353245	0.374406	0.386575	0.36934	0.402727	0.388274	0.356467	0.750677	0.390812	0.372601	0.391354	0.352199	0.475576	0.419767	0.371334	0.352863	0.379017	0.381085	0.79418	0.39119	0.354349	0.385047	0.366593	0.403472	0.427017	0	0.330583	0.434149	0.405796	0.815203	0.366077	0.386415	0.378859
A137	0.679182	0.750782	0.804373	0.801931	0.782206	0.419076	0.437409	0.398854	0.405577	0.437552	0.416261	0.376216	0.777383	0.37844	0.415179	0.412766	0.359609	0.383549	0.368665	0.377451	0.410294	0.396094	0.361761	0.741348	0.405672	0.368557	0.403084	0.343158	0.490224	0.444581	0.393987	0.33931	0.402335	0.409419	0.787967	0.411874	0.365235	0.385916	0.369886	0.408182	0.420897	0.330583	0	0.421769	0.421147	0.801068	0.359083	0.393309	0.367558
A138	0.627303	0.701206	0.78587	0.798656	0.775769	0.43422	0.469121	0.448802	0.462832	0.465884	0.460033	0.459836	0.731745	0.418479	0.48028	0.471246	0.469608	0.449545	0.483609	0.459761	0.4691	0.464631	0.442058	0.729283	0.475495	0.43793	0.449025	0.46323	0.525498	0.49601	0.459159	0.440191	0.473507	0.444184	0.751501	0.476385	0.441634	0.483943	0.456916	0.459044	0.463404	0.434149	0.421769	0	0.473262	0.765095	0.465439	0.464303	0.454328
A139	0.689016	0.731864	0.822633	0.821717	0.808901	0.442173	0.420198	0.456087	0.470668	0.408618	0.359914	0.399953	0.788271	0.408456	0.419282	0.390332	0.44261	0.379656	0.443346	0.419933	0.420072	0.422006	0.365733	0.741107	0.33801	0.374339	0.390968	0.390194	0.396044	0.37633	0.381939	0.406719	0.351189	0.355903	0.764685	0.371074	0.381685	0.413758	0.445269	0.403775	0.388607	0.405796	0.421147	0.473262	0	0.787559	0.427699	0.369881	0.408247
A14	0.657403	0.558003	0.864732	0.876949	0.855409	0.785918	0.789624	0.805352	0.805794	0.776831	0.791552	0.811145	0.672692	0.793651	0.791602	0.80012	0.818417	0.807655	0.80372	0.812555	0.803084	0.809661	0.793433	0.679002	0.797981	0.802705	0.802651	0.799603	0.78018	0.799921	0.795098	0.801188	0.793664	0.795564	0.60452	0.803665	0.806652	0.812895	0.817417	0.800304	0.786018	0.815203	0.801068	0.765095	0.787559	0	0.812763	0.796471	0.814143
A140	0.683003	0.765051	0.816389	0.817652	0.799117	0.416044	0.43037	0.393975	0.409079	0.452269	0.426671	0.398686	0.791896	0.422867	0.401979	0.442484	0.355862	0.417467	0.383124	0.371742	0.381301	0.373867	0.379889	0.756718	0.415199	0.35192	0.407367	0.340674	0.482682	0.435872	0.36989	0.349032	0.427113	0.419163	0.796465	0.425423	0.341192	0.340646	0.36312	0.392381	0.450809	0.366077	0.359083	0.465439	0.427699	0.812763	0	0.419189	0.361806
A141	0.690124	0.744891	0.820373	0.817397	0.800664	0.429282	0.411117	0.414807	0.450425	0.412528	0.363726	0.407293	0.785856	0.360496	0.372768	0.384082	0.39961	0.393459	0.424946	0.399345	0.406909	0.377538	0.364315	0.737103	0.348911	0.375806	0.373155	0.397624	0.441395	0.350999	0.365748	0.390996	0.333297	0.387902	0.775158	0.385025	0.389453	0.403197	0.406086	0.386198	0.392496	0.386415	0.393309	0.464303	0.369881	0.796471	0.419189	0	0.395538
A142	0.672676	0.760736	0.814934	0.814324	0.797982	0.390611	0.412435	0.352257	0.401905	0.438246	0.3999	0.368539	0.78815	0.359134	0.383262	0.44034	0.350706	0.388536	0.390209	0.359079	0.366371	0.367504	0.376932	0.751833	0.389208	0.352186	0.409671	0.366573	0.493309	0.415135	0.348814	0.332744	0.389896	0.406388	0.795269	0.416306	0.340435	0.369784	0.325366	0.392439	0.433656	0.378859	0.367558	0.454328	0.408247	0.814143	0.361806	0.395538	0
A143	0.678461	0.751185	0.819755	0.816818	0.800226	0.407302	0.422618	0.415019	0.423664	0.417477	0.369785	0.422331	0.783878	0.359169	0.390764	0.404021	0.408908	0.386624	0.396655	0.407549	0.396824	0.381664	0.359233	0.744468	0.389577	0.361316	0.376265	0.368169	0.448308	0.3963	0.35179	0.389806	0.408603	0.392793	0.780564	0.406096	0.389792	0.378534	0.391961	0.391882	0.387323	0.364056	0.378773	0.44409	0.392431	0.802731	0.383083	0.37582	0.393943
A144	0.686187	0.729519	0.802796	0.80115	0.782484	0.418005	0.352146	0.423041	0.448928	0.401538	0.374333	0.399259	0.772357	0.381746	0.397985	0.387178	0.436499	0.386742	0.429744	0.426096	0.401094	0.393498	0.369017	0.74083	0.353694	0.378664	0.330812	0.41302	0.431652	0.36417	0.338882	0.388909	0.364187	0.390733	0.770067	0.375178	0.415293	0.424945	0.431115	0.383921	0.337182	0.416196	0.414896	0.456973	0.36731	0.789156	0.432747	0.350392	0.414979
A145	0.690602	0.755084	0.820855	0.819675	0.804068	0.408501	0.419416	0.372108	0.413055	0.42022	0.383271	0.392354	0.788609	0.376527	0.380418	0.409293	0.382565	0.397127	0.409618	0.346073	0.392887	0.354862	0.364824	0.75518	0.352506	0.353082	0.396393	0.386996	0.459834	0.402272	0.367718	0.350327	0.362222	0.376596	0.785786	0.391365	0.335185	0.359444	0.366516	0.408661	0.410401	0.368396	0.396965	0.443901	0.381087	0.811086	0.363047	0.371061	0.331204
A146	0.697694	0.738461	0.814982	0.814006	0.794652	0.464942	0.442701	0.45888	0.490538	0.446944	0.402277	0.433624	0.772142	0.42339	0.449968	0.395818	0.435422	0.388261	0.459966	0.439762	0.449707	0.415572	0.406757	0.737049	0.346196	0.426177	0.345236	0.428759	0.412955	0.380113	0.405594	0.44125	0.38351	0.380862	0.773682	0.321544	0.420825	0.462795	0.468359	0.405793	0.413037	0.43133	0.452059	0.510139	0.386226	0.795461	0.450404	0.372524	0.449608
A147	0.68369	0.758975	0.828375	0.829697	0.807741	0.421115	0.409503	0.431894	0.43965	0.434576	0.394858	0.438804	0.796636	0.413402	0.419359	0.426076	0.410534	0.403713	0.411921	0.399307	0.427458	0.402791	0.376643	0.763913	0.385546	0.392075	0.418964	0.401291	0.418637	0.42609	0.40308	0.418584	0.413648	0.416464	0.784789	0.438841	0.364229	0.387452	0.42812	0.413986	0.417458	0.402049	0.419622	0.471405	0.394985	0.805858	0.389707	0.420401	0.408605
A148	0.698191	0.75299	0.842849	0.838768	0.821211	0.453677	0.452873	0.433378	0.497853	0.438499	0.386608	0.41246	0.781702	0.377074	0.431017	0.413914	0.432117	0.391554	0.420536	0.411132	0.402295	0.430047	0.369957	0.746221	0.357239	0.406983	0.371318	0.377549	0.382676	0.40116	0.38693	0.416245	0.390884	0.390148	0.773437	0.377355	0.391336	0.424089	0.439632	0.426219	0.409156	0.412868	0.422842	0.479042	0.389373	0.800398	0.415043	0.358645	0.414077
A149	0.699267	0.743077	0.826619	0.815126	0.800242	0.458401	0.446767	0.461081	0.481521	0.450727	0.412751	0.436344	0.785754	0.395118	0.456827	0.431538	0.45003	0.426709	0.439357	0.434949	0.412179	0.42241	0.413618	0.753049	0.378888	0.416799	0.385893	0.409227	0.458015	0.395258	0.412861	0.417444	0.439017	0.423681	0.775515	0.406651	0.42209	0.427348	0.43425	0.435702	0.405189	0.442921	0.445593	0.493913	0.423963	0.805532	0.429848	0.414216	0.434855
A15	0.645939	0.606401	0.853068	0.86061	0.851041	0.774949	0.775661	0.786218	0.791348	0.768618	0.777945	0.782754	0.605464	0.780736	0.78803	0.781635	0.800996	0.798475	0.786415	0.799814	0.793277	0.791291	0.782614	0.585408	0.78379	0.792661	0.787722	0.79084	0.781771	0.780545	0.788265	0.789783	0.782032	0.784462	0.574624	0.785698	0.790909	0.805426	0.798268	0.79062	0.776829	0.797226	0.788423	0.763702	0.780093	0.653559	0.796312	0.782575	0.799413
A150	0.696207	0.75872	0.822446	0.818791	0.805579	0.432605	0.428925	0.413828	0.439488	0.43297	0.353093	0.388909	0.786492	0.389845	0.438894	0.367416	0.398514	0.346188	0.441829	0.389072	0.415053	0.420128	0.379643	0.747371	0.353755	0.39985	0.348522	0.389667	0.44196	0.384269	0.379201	0.404146	0.373021	0.35353	0.784579	0.358712	0.393535	0.428524	0.404997	0.402674	0.39737	0.401171	0.396877	0.456947	0.362021	0.815539	0.41211	0.362573	0.383802
A151	0.691889	0.763108	0.805425	0.813108	0.796408	0.396735	0.384709	0.395111	0.393876	0.415441	0.395596	0.396894	0.783694	0.392144	0.405474	0.425436	0.376691	0.375583	0.407795	0.37509	0.393707	0.363454	0.371844	0.748529	0.402184	0.35605	0.394166	0.386784	0.501365	0.405808	0.373929	0.373404	0.398295	0.405247	0.792723	0.411051	0.378568	0.387764	0.373344	0.365776	0.411804	0.368364	0.373016	0.448503	0.415413	0.816565	0.372977	0.369831	0.376539
A152	0.69227	0.765533	0.817226	0.81319	0.799911	0.409966	0.402612	0.421057	0.443239	0.429168	0.396024	0.420436	0.786746	0.387982	0.393201	0.43345	0.387772	0.388027	0.41299	0.404836	0.385476	0.368106	0.381413	0.752831	0.367583	0.339136	0.374761	0.37524	0.461893	0.390594	0.382757	0.356374	0.389843	0.393227	0.79191	0.391177	0.392716	0.375462	0.382986	0.387324	0.407584	0.378079	0.410952	0.4695	0.40336	0.81569	0.385088	0.369796	0.402725
A153	0.685618	0.75958	0.817993	0.820615	0.805537	0.395865	0.391226	0.397612	0.441408	0.403645	0.382691	0.405776	0.786037	0.399468	0.362883	0.40893	0.405064	0.394187	0.42479	0.41408	0.406667	0.365892	0.36424	0.751891	0.383991	0.358762	0.416774	0.377401	0.475153	0.413598	0.390212	0.392378	0.371146	0.39366	0.782811	0.417684	0.386059	0.386139	0.421859	0.381437	0.382435	0.366021	0.394238	0.466558	0.396584	0.80768	0.387469	0.379621	0.385899
A16	0.569416	0.684049	0.834289	0.837677	0.826203	0.680939	0.684209	0.69823	0.696931	0.67818	0.701799	0.700228	0.565815	0.6872	0.694296	0.707222	0.703558	0.710781	0.692716	0.709782	0.70993	0.694844	0.692726	0.538544	0.69447	0.691142	0.704369	0.695584	0.718728	0.700236	0.696865	0.692278	0.690714	0.69692	0.614987	0.7053	0.704315	0.704738	0.700461	0.704432	0.699216	0.702217	0.69759	0.686491	0.693849	0.697526	0.710662	0.687688	0.704197
A17	0.616875	0.582975	0.850529	0.852416	0.839905	0.702196	0.712628	0.719791	0.719375	0.697935	0.714382	0.71634	0.60799	0.709373	0.708978	0.712095	0.734945	0.72858	0.721758	0.728736	0.726515	0.718618	0.711475	0.574585	0.710899	0.721548	0.715807	0.729223	0.705438	0.723454	0.721416	0.71962	0.723195	0.719376	0.584458	0.720034	0.715792	0.736961	0.729757	0.728476	0.716325	0.726415	0.720846	0.688086	0.717076	0.619862	0.736339	0.722759	0.724204
A18	0.587843	0.587971	0.831696	0.841139	0.826623	0.685841	0.698459	0.704466	0.705525	0.685659	0.693196	0.709301	0.587943	0.689375	0.695048	0.707994	0.708072	0.704501	0.694038	0.703901	0.694462	0.696092	0.685236	0.575591	0.689966	0.691038	0.702471	0.688144	0.693443	0.706764	0.698575	0.702568	0.693836	0.698525	0.540952	0.702764	0.695049	0.701244	0.712878	0.694002	0.693094	0.704386	0.693117	0.676641	0.688038	0.614744	0.697516	0.696363	0.699342
A19	0.626122	0.626991	0.844443	0.855465	0.838837	0.721869	0.729051	0.750405	0.748426	0.726069	0.742616	0.741975	0.630343	0.738833	0.739277	0.744847	0.758904	0.746239	0.74685	0.756853	0.752797	0.747387	0.741184	0.606463	0.741581	0.739704	0.741198	0.747736	0.74721	0.750209	0.744034	0.74598	0.745936	0.745738	0.561505	0.750614	0.749028	0.756129	0.754522	0.748576	0.733982	0.753298	0.750057	0.704327	0.734978	0.65906	0.760893	0.744993	0.75835
A2	0.546031	0.588328	0.812786	0.828306	0.812041	0.72891	0.729982	0.750502	0.750767	0.72152	0.733429	0.749103	0.583015	0.739472	0.734362	0.747479	0.763337	0.760297	0.747963	0.75783	0.75049	0.750468	0.737907	0.575547	0.739944	0.743194	0.751709	0.748985	0.741138	0.74382	0.740815	0.755104	0.740197	0.746216	0.571239	0.747117	0.756096	0.757027	0.75115	0.74027	0.726162	0.759929	0.748812	0.707156	0.733126	0.639414	0.761254	0.744836	0.755177
A20	0.65914	0.645028	0.862008	0.868111	0.856294	0.775496	0.77409	0.787182	0.786643	0.77606	0.782618	0.781263	0.616809	0.779826	0.780209	0.777579	0.794796	0.782294	0.79169	0.795258	0.785682	0.78792	0.777478	0.624075	0.783324	0.785372	0.781059	0.789702	0.783857	0.778212	0.783772	0.78683	0.78237	0.771132	0.599049	0.775121	0.794486	0.804261	0.795768	0.78095	0.764428	0.793816	0.790295	0.77248	0.774754	0.683876	0.800262	0.790472	0.796914
A21	0.678941	0.64554	0.878233	0.881112	0.869617	0.785937	0.784287	0.794107	0.796478	0.778094	0.783534	0.795895	0.669079	0.789508	0.786009	0.784969	0.800977	0.787646	0.799724	0.809849	0.799298	0.801377	0.78902	0.678924	0.786623	0.795498	0.794013	0.800392	0.787404	0.787559	0.798925	0.805608	0.782517	0.782906	0.623243	0.785066	0.801942	0.809221	0.807848	0.797752	0.773186	0.804106	0.799284	0.782077	0.777768	0.662081	0.809169	0.794872	0.807444
A22	0.677278	0.637698	0.862623	0.871119	0.852774	0.751008	0.754258	0.762397	0.762611	0.742598	0.751718	0.756842	0.669143	0.754432	0.747167	0.751495	0.765037	0.752424	0.768087	0.773123	0.769319	0.770199	0.756953	0.652175	0.754854	0.761817	0.754786	0.769357	0.75254	0.755663	0.76004	0.765252	0.750227	0.745969	0.629619	0.748735	0.76269	0.778757	0.771873	0.760134	0.740797	0.770603	0.765876	0.743874	0.748617	0.684058	0.780701	0.761238	0.768636
A23	0.62289	0.583734	0.84714	0.850481	0.834552	0.666744	0.666004	0.682552	0.684533	0.650686	0.663045	0.677735	0.611159	0.665824	0.669252	0.663538	0.684056	0.670506	0.677975	0.69522	0.677797	0.675101	0.657969	0.596791	0.654299	0.673123	0.671206	0.678142	0.661762	0.654526	0.67284	0.685361	0.65757	0.664977	0.569003	0.657202	0.68055	0.690356	0.69541	0.672822	0.647656	0.684018	0.684544	0.668775	0.648261	0.633913	0.698066	0.669818	0.691537
A24	0.592477	0.597524	0.823268	0.829199	0.814478	0.61812	0.62017	0.638337	0.634767	0.60618	0.624534	0.639618	0.621027	0.627347	0.624691	0.626969	0.63638	0.618179	0.629466	0.647959	0.636407	0.634264	0.624175	0.58888	0.62385	0.633462	0.625881	0.634179	0.628439	0.628407	0.626878	0.6408	0.613554	0.613662	0.588833	0.619897	0.637023	0.641317	0.650611	0.633812	0.608155	0.639584	0.631261	0.6262	0.607901	0.645229	0.63851	0.632834	0.635833
A25	0.60833	0.64014	0.857677	0.858334	0.845307	0.708751	0.714076	0.719804	0.721238	0.708682	0.708892	0.720365	0.628959	0.708886	0.709085	0.71403	0.709227	0.715013	0.710748	0.718267	0.713434	0.724417	0.706446	0.642643	0.713125	0.710809	0.720382	0.720644	0.71687	0.710389	0.715806	0.719166	0.705119	0.713001	0.597827	0.708518	0.721487	0.722089	0.722659	0.70543	0.706977	0.722467	0.718709	0.718761	0.711247	0.685515	0.730437	0.716669	0.71802
A26	0.654404	0.648285	0.870397	0.873	0.859623	0.797294	0.799578	0.803106	0.804766	0.797053	0.802498	0.802602	0.614607	0.79994	0.790254	0.803773	0.804748	0.799619	0.805136	0.809412	0.804588	0.81044	0.791764	0.648966	0.805678	0.801926	0.803778	0.804581	0.804047	0.798346	0.80514	0.805286	0.798451	0.796019	0.612339	0.79446	0.811601	0.816529	0.807568	0.803851	0.789589	0.811995	0.807163	0.79136	0.797367	0.657634	0.81845	0.808158	0.810074
A27	0.662675	0.662417	0.882396	0.886024	0.874695	0.812267	0.821807	0.82193	0.821899	0.819309	0.819004	0.819032	0.629411	0.819048	0.814844	0.822726	0.822381	0.823882	0.822656	0.826808	0.818102	0.82837	0.81366	0.63386	0.825129	0.818731	0.823582	0.82426	0.819974	0.822071	0.821648	0.821971	0.824529	0.812577	0.614879	0.821399	0.826888	0.828133	0.826544	0.818517	0.811274	0.829926	0.82325	0.810859	0.819266	0.687545	0.828944	0.827949	0.83126
A28	0.705227	0.620331	0.897807	0.899052	0.891565	0.822522	0.816086	0.835673	0.832694	0.810204	0.819861	0.827315	0.68247	0.819752	0.820122	0.82008	0.842844	0.83561	0.82779	0.84519	0.83376	0.831191	0.822213	0.701968	0.819272	0.830485	0.824699	0.829233	0.802174	0.820765	0.827171	0.833826	0.822295	0.81843	0.594833	0.829208	0.833187	0.837569	0.841346	0.830889	0.813216	0.83628	0.832647	0.810434	0.810134	0.629911	0.83968	0.823109	0.844032
A29	0.743828	0.659985	0.818915	0.830414	0.816751	0.801165	0.796942	0.812134	0.815903	0.784453	0.81503	0.815485	0.744219	0.810299	0.807027	0.809298	0.81941	0.818515	0.81957	0.820714	0.810344	0.812444	0.812745	0.76472	0.810952	0.81579	0.81936	0.811431	0.811277	0.810491	0.818128	0.814027	0.805347	0.80531	0.720517	0.810611	0.81927	0.820863	0.823229	0.819712	0.796974	0.814424	0.815458	0.787264	0.807407	0.693739	0.820293	0.818847	0.818672
A3	0.64429	0.718474	0.851397	0.860542	0.846173	0.831617	0.835128	0.840286	0.840206	0.832326	0.851884	0.843123	0.62876	0.842065	0.834947	0.850752	0.849211	0.855496	0.848956	0.848425	0.846997	0.844976	0.843354	0.648056	0.854072	0.841728	0.850956	0.847481	0.856998	0.85089	0.844802	0.841716	0.843889	0.843045	0.652001	0.849371	0.850431	0.853038	0.844763	0.847489	0.843615	0.842151	0.842585	0.792518	0.849537	0.743321	0.853463	0.847509	0.845535
A34	0.692144	0.705715	0.883592	0.885002	0.875725	0.799895	0.799953	0.807191	0.807391	0.794621	0.805618	0.813952	0.690367	0.804741	0.797049	0.814789	0.806429	0.807986	0.805221	0.816595	0.813001	0.806998	0.808286	0.695919	0.806185	0.805334	0.814348	0.809254	0.811405	0.810194	0.811753	0.816768	0.801873	0.800341	0.661591	0.809401	0.815758	0.813224	0.815332	0.808886	0.798336	0.809236	0.810468	0.79914	0.802898	0.723818	0.81269	0.808809	0.814813
A35	0.617922	0.671139	0.848812	0.849718	0.83768	0.676718	0.695879	0.673742	0.692566	0.692951	0.692911	0.689463	0.645224	0.663675	0.676545	0.680816	0.680676	0.696506	0.676076	0.684529	0.691534	0.683092	0.679567	0.641198	0.689096	0.671549	0.688235	0.674523	0.694516	0.690992	0.691311	0.6685	0.677851	0.678913	0.636375	0.696809	0.672949	0.688286	0.680635	0.687623	0.682946	0.679613	0.659888	0.674273	0.692413	0.687205	0.686465	0.685801	0.68084
A36	0.589365	0.638177	0.82076	0.825844	0.811504	0.590056	0.605354	0.603682	0.5999	0.592971	0.612468	0.601529	0.623672	0.594547	0.606456	0.603785	0.602978	0.600765	0.614223	0.611761	0.6232	0.603494	0.595983	0.582743	0.613531	0.591407	0.605075	0.605365	0.654501	0.616049	0.603627	0.587099	0.597287	0.598666	0.635302	0.599268	0.603859	0.619619	0.611161	0.602256	0.60607	0.593725	0.59091	0.600469	0.603558	0.698476	0.616054	0.60253	0.60923
A37	0.650745	0.622396	0.865423	0.870394	0.855918	0.747086	0.756426	0.766207	0.759423	0.743551	0.757838	0.758909	0.615374	0.754999	0.759502	0.745382	0.765643	0.75526	0.763891	0.773279	0.765267	0.768331	0.75671	0.631589	0.756542	0.764842	0.752289	0.761365	0.752025	0.759898	0.765409	0.763898	0.751988	0.743672	0.572477	0.747146	0.761996	0.781598	0.773523	0.761432	0.740006	0.764081	0.762081	0.748504	0.753891	0.616746	0.771806	0.767438	0.772744
A38	0.849212	0.721797	0.919653	0.921385	0.917115	0.868192	0.864292	0.87409	0.87485	0.849694	0.855343	0.8751	0.829572	0.858509	0.863143	0.863536	0.887332	0.879759	0.871417	0.880994	0.879888	0.87294	0.867783	0.828597	0.858613	0.880084	0.86905	0.875137	0.837332	0.861468	0.86438	0.877944	0.862068	0.861516	0.759047	0.874785	0.874681	0.88011	0.886033	0.882716	0.856543	0.87624	0.872011	0.856066	0.855256	0.690963	0.881382	0.863549	0.883992
A39	0.682761	0.623938	0.852569	0.854927	0.841358	0.721293	0.722171	0.724929	0.735726	0.714611	0.719623	0.728929	0.672949	0.716591	0.719412	0.721652	0.733742	0.726406	0.720761	0.747067	0.737874	0.729508	0.719506	0.66834	0.726258	0.730547	0.728514	0.733679	0.722586	0.727159	0.727747	0.735322	0.71921	0.725067	0.640833	0.730573	0.738656	0.746513	0.740461	0.734486	0.707877	0.734339	0.729879	0.716404	0.722182	0.674421	0.747642	0.729556	0.74045
A4	0.624743	0.568628	0.831906	0.839584	0.824962	0.76802	0.769187	0.774961	0.781791	0.756244	0.776243	0.780411	0.591673	0.777186	0.776372	0.777902	0.799524	0.794295	0.785234	0.794055	0.790007	0.781068	0.778732	0.681667	0.779004	0.785591	0.78172	0.789088	0.775667	0.777601	0.77659	0.78272	0.772747	0.778488	0.595238	0.781556	0.784155	0.797016	0.794596	0.780087	0.765564	0.78795	0.786204	0.749012	0.780117	0.629926	0.799587	0.777725	0.794369
A44	0.656613	0.636697	0.85788	0.859989	0.843583	0.734138	0.730385	0.743484	0.752397	0.716673	0.729161	0.751536	0.663043	0.729385	0.724514	0.730121	0.748373	0.745127	0.741513	0.753943	0.751088	0.742273	0.732821	0.663089	0.729452	0.736348	0.741604	0.734143	0.724018	0.732331	0.741085	0.74474	0.717709	0.721462	0.605561	0.727451	0.740338	0.753049	0.759752	0.746909	0.715898	0.745065	0.74049	0.731355	0.724822	0.657021	0.748718	0.728301	0.748843
A46	0.722865	0.712185	0.8765	0.881003	0.870544	0.783929	0.787365	0.796062	0.794082	0.779989	0.790388	0.796458	0.713252	0.792659	0.791714	0.795699	0.802781	0.796119	0.801292	0.810802	0.801316	0.802565	0.795561	0.71814	0.798342	0.796562	0.797075	0.799716	0.79887	0.794327	0.79052	0.796087	0.787063	0.788557	0.654122	0.79347	0.805735	0.810106	0.803682	0.798396	0.782356	0.799467	0.797287	0.783537	0.793412	0.750589	0.809478	0.794647	0.805754
A47	0.716329	0.613976	0.847212	0.855974	0.839686	0.748282	0.748129	0.763182	0.768005	0.737794	0.754081	0.759023	0.668096	0.751208	0.753504	0.748287	0.776014	0.762942	0.770234	0.782619	0.773509	0.765257	0.756821	0.701175	0.75802	0.764431	0.756588	0.767991	0.75292	0.752603	0.759518	0.768491	0.748485	0.746544	0.667212	0.754387	0.775111	0.783614	0.777842	0.763519	0.731164	0.7722	0.76284	0.744122	0.752259	0.671831	0.783251	0.760323	0.779747
A48	0.560999	0.608503	0.810613	0.817741	0.79735	0.653658	0.66128	0.678827	0.677652	0.642643	0.669555	0.680575	0.618812	0.654077	0.656808	0.663681	0.677072	0.692564	0.665249	0.68277	0.672211	0.664756	0.650435	0.595999	0.664084	0.653073	0.6641	0.658412	0.655085	0.675705	0.65822	0.666254	0.668263	0.661719	0.605482	0.673217	0.674962	0.677799	0.679546	0.664966	0.65545	0.674165	0.660454	0.641088	0.659543	0.651282	0.676041	0.663383	0.678725
A5	0.544464	0.592426	0.819853	0.829142	0.815226	0.702244	0.70243	0.716941	0.721075	0.693838	0.712299	0.714603	0.529748	0.710904	0.712333	0.7201	0.731598	0.725461	0.72163	0.732209	0.724289	0.722335	0.709937	0.550578	0.70795	0.715815	0.711707	0.719007	0.722174	0.715159	0.70711	0.716969	0.707739	0.714145	0.575735	0.712189	0.722053	0.734007	0.725766	0.711311	0.705442	0.726211	0.721245	0.677422	0.71409	0.678661	0.734157	0.720301	0.726396
A50	0.634633	0.634485	0.745911	0.764041	0.737914	0.718031	0.716179	0.73331	0.736756	0.715129	0.748209	0.73465	0.639151	0.740383	0.722639	0.74645	0.73851	0.747482	0.731661	0.749528	0.747353	0.738471	0.735015	0.670951	0.747251	0.728108	0.740445	0.74176	0.766399	0.742947	0.733698	0.733934	0.737552	0.734799	0.659448	0.739575	0.751164	0.74906	0.738978	0.743388	0.730325	0.734167	0.729302	0.708176	0.745509	0.695582	0.745183	0.7417	0.744194
A52	0.808636	0.802236	0.4757	0.50083	0.46117	0.811296	0.78796	0.821662	0.81376	0.797267	0.816145	0.813026	0.82904	0.821109	0.810217	0.812197	0.816302	0.826005	0.809364	0.818495	0.812005	0.811118	0.802827	0.850864	0.820534	0.807143	0.815007	0.7973	0.830465	0.811123	0.810237	0.803319	0.815456	0.815649	0.859089	0.806766	0.825694	0.820824	0.813225	0.809715	0.807727	0.799449	0.79344	0.779378	0.809224	0.854292	0.813638	0.81205	0.81801
A53	0.796876	0.799889	0.435884	0.477953	0.448039	0.813686	0.800548	0.817591	0.812206	0.8081	0.831374	0.817003	0.826125	0.828996	0.815895	0.822174	0.81527	0.829881	0.813024	0.825116	0.821337	0.821443	0.819985	0.844816	0.833948	0.814827	0.827431	0.812675	0.84601	0.82779	0.819205	0.81219	0.822656	0.826599	0.851225	0.820256	0.827248	0.828087	0.814594	0.820574	0.817678	0.813689	0.804336	0.791118	0.825849	0.849681	0.822353	0.825614	0.817695
A54	0.805325	0.810511	0.414714	0.453691	0.412077	0.80981	0.796948	0.811012	0.809894	0.807491	0.824365	0.812462	0.828971	0.826813	0.814008	0.819857	0.810401	0.833579	0.811753	0.822134	0.81635	0.821641	0.818623	0.845513	0.832626	0.812342	0.822773	0.811802	0.843512	0.82283	0.819636	0.808231	0.822613	0.816037	0.854654	0.813478	0.828037	0.831053	0.81072	0.822336	0.824395	0.805383	0.805004	0.786813	0.828246	0.857675	0.821259	0.822765	0.818118
A55	0.787536	0.77554	0.469096	0.536109	0.498745	0.798699	0.789103	0.808479	0.803711	0.782878	0.816684	0.808244	0.808025	0.813377	0.801689	0.814344	0.814528	0.820869	0.808544	0.820693	0.807389	0.806449	0.798677	0.841014	0.816393	0.801907	0.807199	0.792184	0.825097	0.806622	0.803878	0.799327	0.811715	0.804153	0.838901	0.803322	0.817021	0.82009	0.808066	0.806358	0.802486	0.791822	0.79027	0.762291	0.806245	0.824311	0.813604	0.807974	0.808905
A56	0.80525	0.810542	0.407044	0.450177	0.422671	0.819174	0.810177	0.820319	0.816422	0.818106	0.839798	0.821033	0.82644	0.836394	0.823725	0.829814	0.829052	0.842778	0.828968	0.838364	0.826859	0.825925	0.83119	0.853133	0.844142	0.816693	0.827153	0.823124	0.854695	0.832784	0.826669	0.815471	0.834962	0.826794	0.862496	0.825343	0.837354	0.841868	0.819642	0.826771	0.833663	0.820499	0.817481	0.797744	0.842096	0.859553	0.831293	0.83535	0.829657
A57	0.818686	0.820462	0.403036	0.454104	0.414891	0.812329	0.800512	0.815177	0.807925	0.804794	0.82464	0.816883	0.837547	0.827363	0.817572	0.820412	0.812581	0.829326	0.807237	0.818833	0.816934	0.82033	0.816169	0.859615	0.830359	0.808201	0.825309	0.810754	0.839378	0.823505	0.820705	0.807783	0.820823	0.822419	0.867973	0.821951	0.824751	0.823985	0.808475	0.819435	0.822284	0.807237	0.806007	0.792794	0.827086	0.869633	0.819398	0.820242	0.815223
A58	0.816292	0.826067	0.4128	0.428991	0.416616	0.819003	0.810651	0.820652	0.814423	0.821373	0.834093	0.8168	0.840369	0.837123	0.820654	0.828649	0.823529	0.841837	0.824255	0.834407	0.825709	0.822003	0.826004	0.856852	0.840958	0.818094	0.829842	0.818737	0.85353	0.831954	0.827604	0.810816	0.827189	0.827881	0.872747	0.821285	0.831062	0.837565	0.817527	0.828293	0.833065	0.815087	0.816966	0.803898	0.836095	0.874836	0.82857	0.826887	0.826114
A59	0.806909	0.816788	0.40164	0.454323	0.394496	0.811538	0.79706	0.813024	0.810259	0.804176	0.827757	0.811869	0.837892	0.828796	0.818141	0.823099	0.818861	0.832479	0.814161	0.827394	0.81534	0.824221	0.821596	0.85472	0.832807	0.812035	0.82446	0.809309	0.846376	0.823577	0.82106	0.806901	0.824491	0.819706	0.865894	0.818433	0.83217	0.830913	0.811276	0.824231	0.820743	0.810319	0.808334	0.78999	0.828046	0.867039	0.821578	0.827708	0.816642
A6	0.555328	0.562836	0.815472	0.825874	0.809025	0.713508	0.709089	0.729796	0.718061	0.704653	0.715678	0.725605	0.516564	0.725971	0.717209	0.716705	0.732195	0.730524	0.722551	0.735864	0.734929	0.726064	0.704763	0.544877	0.726105	0.717604	0.728185	0.727189	0.73881	0.729318	0.7118	0.719443	0.71558	0.724978	0.574954	0.722229	0.737179	0.737126	0.729402	0.708824	0.714012	0.725111	0.717933	0.687578	0.714486	0.625441	0.732435	0.724263	0.733458
A60	0.807273	0.807793	0.401376	0.451967	0.432154	0.82226	0.809185	0.820263	0.815499	0.81962	0.834133	0.81928	0.820729	0.834262	0.826105	0.828585	0.824019	0.840437	0.824031	0.831298	0.826276	0.828885	0.827673	0.837752	0.842104	0.820851	0.82986	0.820417	0.854113	0.831897	0.828175	0.812223	0.829305	0.825694	0.850417	0.820209	0.832537	0.838793	0.819631	0.828683	0.830965	0.815179	0.817769	0.796227	0.836302	0.852894	0.83122	0.833464	0.825346
A61	0.812948	0.822283	0.392291	0.434169	0.407637	0.811544	0.800611	0.816935	0.80751	0.80856	0.826253	0.813624	0.841213	0.830199	0.819038	0.81773	0.815704	0.828264	0.807625	0.824481	0.820882	0.819213	0.815458	0.855594	0.831588	0.806928	0.819149	0.807136	0.84471	0.825772	0.817124	0.808964	0.820284	0.815121	0.867711	0.814342	0.826561	0.830193	0.810146	0.818135	0.823972	0.807493	0.79971	0.79551	0.825291	0.873738	0.820623	0.825487	0.815803
A62	0.805147	0.823385	0.450997	0.434218	0.453168	0.806677	0.792847	0.808642	0.801639	0.802382	0.823435	0.803987	0.837446	0.825759	0.80998	0.819304	0.808545	0.832245	0.808629	0.822483	0.811357	0.812869	0.814944	0.855068	0.82738	0.803726	0.819912	0.807379	0.843405	0.818816	0.8164	0.796603	0.8174	0.818259	0.860902	0.815666	0.822607	0.820895	0.801015	0.815606	0.822822	0.805592	0.805099	0.789706	0.827539	0.87073	0.814618	0.821975	0.812243
A63	0.797404	0.802693	0.401993	0.47036	0.426715	0.807749	0.797839	0.813169	0.807309	0.80079	0.823041	0.811524	0.820058	0.825595	0.81233	0.813424	0.814048	0.823306	0.808723	0.822457	0.818124	0.815925	0.806887	0.844548	0.827625	0.807151	0.819868	0.806237	0.83813	0.821497	0.81377	0.804874	0.813957	0.815994	0.85242	0.808311	0.820367	0.827792	0.813291	0.812826	0.819369	0.806032	0.800494	0.781848	0.818582	0.848731	0.816128	0.817222	0.818272
A64	0.793929	0.794031	0.432304	0.499668	0.439696	0.813372	0.796615	0.819525	0.813094	0.801112	0.824373	0.819935	0.81771	0.825326	0.81455	0.825435	0.826592	0.83618	0.816899	0.829256	0.820483	0.817624	0.813852	0.845692	0.831081	0.81276	0.823608	0.810502	0.842242	0.82502	0.819182	0.808667	0.823274	0.82162	0.847839	0.818319	0.829524	0.831123	0.819967	0.817041	0.814223	0.813542	0.803036	0.775175	0.823343	0.843311	0.820812	0.820275	0.821577
A65	0.820341	0.829549	0.388525	0.45525	0.42225	0.818976	0.806572	0.824165	0.810255	0.814364	0.831266	0.820453	0.84327	0.835257	0.824837	0.824398	0.817236	0.833797	0.81806	0.828815	0.824008	0.82015	0.824446	0.864274	0.835444	0.815202	0.826324	0.819524	0.850889	0.828105	0.825005	0.815244	0.82643	0.82498	0.871645	0.820785	0.83273	0.831647	0.814431	0.821443	0.831694	0.815432	0.813036	0.802551	0.831715	0.878352	0.822481	0.829339	0.820877
A66	0.800153	0.825839	0.466809	0.439173	0.466532	0.826477	0.809034	0.830844	0.821425	0.817137	0.838847	0.829788	0.838743	0.842006	0.830024	0.835179	0.829256	0.846823	0.83008	0.837247	0.829395	0.830671	0.831234	0.85866	0.843854	0.824683	0.837522	0.822958	0.855875	0.836544	0.830864	0.817099	0.833437	0.83027	0.871377	0.833052	0.838222	0.843583	0.824625	0.833315	0.833162	0.82346	0.82237	0.796151	0.838391	0.862442	0.831505	0.837794	0.828719
A67	0.813672	0.821943	0.452796	0.449728	0.468172	0.812592	0.800546	0.81284	0.807785	0.809684	0.824336	0.810762	0.839338	0.826487	0.813254	0.818758	0.810851	0.82652	0.813285	0.822582	0.818963	0.818245	0.812473	0.855438	0.82942	0.807343	0.822735	0.808295	0.843925	0.824021	0.819869	0.805826	0.817516	0.816485	0.865219	0.814293	0.828044	0.830331	0.811282	0.817658	0.819074	0.807116	0.802704	0.796666	0.82514	0.871765	0.823337	0.819742	0.817498
A68	0.7909	0.790599	0.439893	0.515131	0.464469	0.803271	0.793086	0.818451	0.809548	0.799546	0.825755	0.814645	0.815785	0.82631	0.809531	0.821788	0.81661	0.829891	0.814608	0.823689	0.823078	0.816106	0.812483	0.849678	0.825417	0.810681	0.823442	0.812039	0.837487	0.82261	0.812608	0.806602	0.817219	0.820944	0.848374	0.821635	0.821033	0.828751	0.811498	0.819683	0.818554	0.8072	0.801884	0.769226	0.823993	0.842938	0.818491	0.819284	0.818222
A69	0.815148	0.82609	0.456977	0.419325	0.478444	0.807464	0.793291	0.805791	0.798555	0.806	0.826191	0.808603	0.839726	0.824675	0.812997	0.815608	0.80751	0.82966	0.810547	0.818673	0.810547	0.816604	0.817216	0.855237	0.830586	0.804668	0.825067	0.809619	0.844413	0.817747	0.816404	0.799326	0.814991	0.817112	0.86832	0.814144	0.81969	0.828161	0.803862	0.815837	0.825199	0.802825	0.806577	0.799596	0.826526	0.882904	0.819583	0.819497	0.810328
A7	0.579945	0.550069	0.816056	0.830642	0.812432	0.745538	0.737576	0.761561	0.763087	0.730887	0.755418	0.752644	0.517567	0.756207	0.752597	0.75645	0.773401	0.770084	0.757729	0.777453	0.761881	0.762759	0.75233	0.558107	0.758634	0.754241	0.757571	0.757478	0.758402	0.75801	0.747052	0.752855	0.750163	0.755423	0.523324	0.753698	0.762405	0.775182	0.77149	0.752312	0.747074	0.764097	0.756659	0.716907	0.754856	0.614906	0.772098	0.757678	0.768252
A70	0.806167	0.816027	0.394913	0.425171	0.420549	0.804767	0.791402	0.80697	0.793056	0.803446	0.823149	0.808145	0.833107	0.822733	0.816934	0.820924	0.810099	0.828294	0.807318	0.822083	0.816021	0.813026	0.813494	0.849347	0.82738	0.805244	0.816994	0.809741	0.84592	0.822815	0.816983	0.801286	0.814845	0.818883	0.858526	0.811667	0.826766	0.826469	0.80775	0.810886	0.821826	0.80541	0.801649	0.799308	0.826831	0.869156	0.820745	0.821658	0.808444
A71	0.80147	0.810607	0.368721	0.432564	0.384385	0.802994	0.792865	0.80735	0.798986	0.802306	0.820823	0.811831	0.827886	0.827357	0.810746	0.819799	0.81425	0.82646	0.808564	0.822666	0.816378	0.816907	0.814694	0.846769	0.832327	0.806706	0.81699	0.812546	0.846477	0.824779	0.814188	0.802774	0.817846	0.820296	0.857404	0.81062	0.827106	0.830538	0.807009	0.812383	0.819682	0.804041	0.801662	0.791608	0.825765	0.862411	0.821325	0.823292	0.811855
A72	0.799001	0.799526	0.399678	0.473226	0.432569	0.79491	0.791379	0.803422	0.79756	0.795138	0.823492	0.813496	0.82307	0.823429	0.807386	0.819239	0.809837	0.83309	0.810923	0.823409	0.815313	0.809795	0.811103	0.843142	0.824681	0.804429	0.814792	0.809034	0.838164	0.821016	0.812339	0.804505	0.819664	0.817484	0.851751	0.818563	0.819878	0.824362	0.808217	0.819096	0.820515	0.806633	0.797865	0.780768	0.830354	0.859501	0.813257	0.816397	0.811141
A73	0.812459	0.822475	0.347615	0.427677	0.401834	0.808606	0.796231	0.804735	0.798822	0.806402	0.824308	0.806827	0.836945	0.823019	0.812905	0.813719	0.810333	0.825488	0.81234	0.822589	0.813525	0.819588	0.818979	0.852859	0.828689	0.81163	0.820618	0.81102	0.841482	0.817755	0.81907	0.801699	0.819631	0.815073	0.867191	0.808812	0.823666	0.827556	0.810836	0.818672	0.820238	0.806359	0.804175	0.799571	0.82485	0.87448	0.823858	0.821671	0.814039
A74	0.806511	0.823765	0.424505	0.406504	0.419626	0.801638	0.790294	0.806896	0.796398	0.798964	0.819791	0.809144	0.836886	0.823424	0.813194	0.817211	0.810566	0.824866	0.810181	0.819951	0.813691	0.812476	0.814526	0.851636	0.827485	0.804935	0.813264	0.810681	0.84712	0.81898	0.813091	0.800047	0.813111	0.822459	0.865334	0.807534	0.82313	0.825952	0.803663	0.814332	0.820034	0.806399	0.80533	0.799191	0.825582	0.875453	0.819262	0.82116	0.810651
A75	0.793328	0.795316	0.39879	0.460189	0.412579	0.789088	0.780614	0.797954	0.784001	0.7819	0.802263	0.801377	0.823923	0.818051	0.804678	0.801318	0.799837	0.820253	0.793141	0.807592	0.80519	0.800911	0.801423	0.840562	0.814477	0.790156	0.80836	0.792701	0.828064	0.810108	0.804752	0.794926	0.802094	0.80772	0.851138	0.800894	0.809375	0.810111	0.795226	0.801179	0.80578	0.792444	0.789396	0.781391	0.805383	0.855066	0.799727	0.80743	0.804605
A76	0.809016	0.816456	0.395387	0.378525	0.393713	0.802867	0.782704	0.798794	0.791393	0.797916	0.811943	0.798972	0.833732	0.818036	0.802838	0.804852	0.800843	0.82177	0.797818	0.809843	0.806321	0.807243	0.804103	0.849025	0.818657	0.798463	0.808907	0.794627	0.831729	0.808557	0.80648	0.788527	0.806656	0.807114	0.861317	0.799667	0.811345	0.81871	0.796833	0.808809	0.81193	0.794728	0.79421	0.793589	0.817491	0.866365	0.808096	0.811588	0.802634
A77	0.797029	0.80632	0.420196	0.442205	0.443659	0.798722	0.783577	0.805123	0.790718	0.801495	0.819562	0.800502	0.827304	0.820278	0.807666	0.811312	0.80423	0.822204	0.806492	0.813393	0.808001	0.804057	0.807269	0.843836	0.826104	0.795569	0.811547	0.805047	0.844563	0.817208	0.805256	0.794103	0.808461	0.812928	0.854869	0.807455	0.816744	0.819604	0.798929	0.802918	0.817357	0.801387	0.7978	0.788518	0.818362	0.861986	0.811463	0.813215	0.805616
A78	0.801517	0.808743	0.368264	0.434785	0.387433	0.794844	0.78222	0.792791	0.785143	0.796046	0.81408	0.798043	0.831234	0.815998	0.800991	0.805144	0.801945	0.815636	0.804574	0.810054	0.805747	0.803841	0.800663	0.845004	0.821209	0.791309	0.808078	0.800143	0.834192	0.812118	0.80143	0.789946	0.805263	0.806709	0.860938	0.803002	0.815561	0.81488	0.796272	0.804776	0.809932	0.795574	0.788123	0.78247	0.816133	0.863344	0.808654	0.811879	0.796457
A79	0.793728	0.8104	0.410181	0.436993	0.42009	0.793702	0.782988	0.800612	0.789505	0.796914	0.821896	0.804602	0.82539	0.819096	0.803735	0.815061	0.802503	0.818798	0.803338	0.815514	0.810931	0.807621	0.806916	0.837972	0.828787	0.799242	0.809318	0.804411	0.841256	0.81857	0.812303	0.795944	0.814923	0.815155	0.853228	0.807566	0.820241	0.822288	0.801895	0.807986	0.816027	0.800236	0.794906	0.784297	0.821523	0.85606	0.812711	0.813318	0.808329
A8	0.636835	0.547593	0.840843	0.855844	0.839002	0.785023	0.790894	0.79686	0.802615	0.777711	0.792735	0.797055	0.61969	0.793013	0.793899	0.803531	0.812618	0.806829	0.796539	0.809472	0.80431	0.806072	0.792794	0.664806	0.801565	0.799464	0.804037	0.804356	0.791712	0.797524	0.796834	0.800793	0.794313	0.798215	0.597411	0.806458	0.802902	0.812086	0.80856	0.799307	0.783613	0.809847	0.797218	0.750806	0.794562	0.60114	0.811148	0.799391	0.808201
A80	0.790086	0.783718	0.407288	0.462305	0.437445	0.791319	0.778359	0.801908	0.792539	0.787113	0.814463	0.806985	0.81959	0.813896	0.800164	0.806734	0.805986	0.822868	0.800163	0.816646	0.813075	0.802379	0.801649	0.84173	0.822771	0.794002	0.810524	0.801732	0.835338	0.817941	0.804429	0.800628	0.812909	0.812007	0.846792	0.803665	0.816917	0.821003	0.802143	0.797128	0.812307	0.799137	0.790134	0.771765	0.814341	0.838613	0.811605	0.809617	0.808798
A81	0.801692	0.815259	0.380804	0.450725	0.412352	0.803002	0.793291	0.804429	0.805369	0.798922	0.824656	0.810098	0.829444	0.824096	0.805611	0.82003	0.817582	0.829666	0.816042	0.827979	0.813458	0.815129	0.818511	0.847912	0.833772	0.805201	0.820823	0.805196	0.847746	0.819677	0.816549	0.804748	0.824604	0.820787	0.856787	0.813108	0.831013	0.828281	0.812654	0.816012	0.817797	0.809503	0.804847	0.793928	0.825916	0.866642	0.822629	0.823985	0.811718
A82	0.807123	0.815125	0.384894	0.403379	0.41246	0.806529	0.798007	0.81216	0.793712	0.804645	0.822848	0.810366	0.831021	0.827221	0.815758	0.817837	0.809887	0.829045	0.812166	0.821833	0.815589	0.819839	0.818874	0.844327	0.829619	0.810932	0.817666	0.807056	0.848941	0.818972	0.81891	0.803757	0.819125	0.816678	0.860774	0.810042	0.829201	0.828956	0.80847	0.819668	0.822944	0.80753	0.80478	0.792635	0.825713	0.862914	0.82199	0.823816	0.816072
A83	0.790956	0.788551	0.385849	0.45067	0.426413	0.788326	0.772963	0.7933	0.777695	0.783046	0.803569	0.79711	0.820109	0.809148	0.795549	0.796818	0.79174	0.813958	0.79463	0.800942	0.798672	0.799087	0.794134	0.836981	0.810693	0.787903	0.799377	0.795257	0.822948	0.804032	0.79841	0.788564	0.801739	0.798797	0.850157	0.799969	0.812233	0.81212	0.793899	0.799558	0.802271	0.786291	0.784327	0.772746	0.808809	0.854414	0.802593	0.800528	0.801318
A84	0.796839	0.771529	0.504224	0.537296	0.512982	0.795251	0.778089	0.798237	0.793002	0.775413	0.807835	0.798484	0.818266	0.806536	0.793692	0.803648	0.809138	0.812962	0.799041	0.808584	0.803022	0.797279	0.79792	0.844786	0.81041	0.79875	0.804427	0.790411	0.81613	0.799587	0.801047	0.79002	0.802278	0.803355	0.841292	0.802526	0.798768	0.813125	0.800411	0.804405	0.796919	0.791701	0.786037	0.777628	0.804202	0.836653	0.808521	0.800783	0.803484
A85	0.799675	0.768992	0.452764	0.519825	0.483653	0.801661	0.786679	0.798655	0.793004	0.793257	0.81461	0.805063	0.802617	0.818942	0.802925	0.805014	0.80659	0.816728	0.808408	0.816542	0.809532	0.803074	0.804979	0.831394	0.824089	0.800496	0.808012	0.797496	0.832505	0.813015	0.805706	0.792771	0.810156	0.800986	0.827512	0.804858	0.813989	0.822491	0.802161	0.805805	0.80416	0.789207	0.786981	0.772805	0.814852	0.826235	0.810916	0.812289	0.808694
A86	0.796764	0.791006	0.421825	0.496399	0.437723	0.801162	0.790321	0.81045	0.800296	0.794503	0.82115	0.80707	0.822413	0.819353	0.810149	0.817061	0.812785	0.82246	0.809979	0.822461	0.816666	0.809843	0.811181	0.846961	0.829583	0.807007	0.818129	0.806426	0.840968	0.820373	0.809298	0.800268	0.815448	0.818501	0.848382	0.819964	0.821953	0.826883	0.806365	0.810875	0.814248	0.80472	0.796254	0.779332	0.8204	0.84896	0.815595	0.823616	0.812456
A87	0.796574	0.791909	0.395991	0.476247	0.425804	0.795413	0.78492	0.803976	0.795172	0.79057	0.818477	0.808892	0.817841	0.826466	0.801208	0.813054	0.807445	0.823078	0.807355	0.821225	0.816783	0.808308	0.815182	0.845302	0.826968	0.803565	0.81708	0.80526	0.838108	0.817566	0.810812	0.799775	0.819417	0.811832	0.841821	0.816329	0.823688	0.827411	0.809208	0.813524	0.808204	0.801706	0.796003	0.77881	0.819885	0.849612	0.814461	0.821028	0.817031
A88	0.803177	0.809791	0.357992	0.436506	0.384311	0.80008	0.791571	0.804739	0.795526	0.79759	0.825388	0.812136	0.830427	0.823197	0.804192	0.809319	0.811096	0.827766	0.816059	0.824485	0.815416	0.809682	0.815046	0.850329	0.829283	0.801975	0.813343	0.808164	0.845783	0.820714	0.807443	0.80057	0.822459	0.817256	0.857859	0.810834	0.822592	0.825197	0.806345	0.810433	0.816448	0.809445	0.801399	0.787796	0.824098	0.864603	0.813829	0.821269	0.814579
A89	0.815346	0.820884	0.344193	0.433703	0.398659	0.808306	0.797938	0.811715	0.796907	0.808969	0.824053	0.812168	0.837133	0.830811	0.812867	0.822411	0.814948	0.8287	0.81618	0.825497	0.820851	0.81478	0.818125	0.855439	0.834325	0.805856	0.821642	0.812387	0.851662	0.828093	0.817781	0.803885	0.8212	0.821989	0.870505	0.815073	0.830577	0.830672	0.807801	0.820854	0.825455	0.805371	0.803104	0.795893	0.829513	0.871403	0.822313	0.827006	0.814848
A9	0.628677	0.557628	0.836401	0.845809	0.827644	0.734974	0.745876	0.748505	0.754012	0.730024	0.743494	0.748016	0.605277	0.74646	0.744336	0.747597	0.765225	0.755379	0.743627	0.762342	0.752475	0.754293	0.738569	0.64999	0.749126	0.753192	0.743864	0.752523	0.741519	0.751092	0.747658	0.749222	0.744168	0.749382	0.623612	0.747239	0.75334	0.765436	0.761573	0.748926	0.739224	0.756456	0.744702	0.701724	0.748779	0.618986	0.760336	0.75483	0.75343
A90	0.802264	0.812058	0.365766	0.433576	0.41297	0.796639	0.785314	0.79551	0.783555	0.797776	0.817618	0.800971	0.826032	0.816598	0.801604	0.806563	0.802615	0.816208	0.805246	0.813719	0.807863	0.810231	0.809046	0.847483	0.82289	0.79261	0.811028	0.80342	0.842732	0.813031	0.807768	0.792074	0.80616	0.809523	0.855824	0.804069	0.817944	0.821068	0.798038	0.804985	0.81049	0.796642	0.794539	0.786653	0.819002	0.867039	0.812463	0.81506	0.805885
A91	0.802397	0.815705	0.410145	0.4298	0.41673	0.796418	0.780489	0.796542	0.782014	0.793865	0.807599	0.80292	0.83022	0.81405	0.801355	0.803194	0.797979	0.818438	0.797882	0.810079	0.802217	0.801989	0.807277	0.843447	0.817238	0.790088	0.805387	0.802565	0.83702	0.807593	0.799644	0.79016	0.807261	0.808131	0.863393	0.795886	0.817404	0.809643	0.793634	0.800768	0.812757	0.795999	0.794	0.789114	0.816495	0.870048	0.802809	0.809919	0.801638
A92	0.800334	0.794342	0.413138	0.512041	0.459233	0.795842	0.793693	0.802907	0.792949	0.792771	0.819898	0.80092	0.817941	0.820185	0.802873	0.816924	0.809991	0.822311	0.805638	0.818571	0.809473	0.806405	0.805695	0.847591	0.818742	0.796324	0.812448	0.801847	0.834746	0.813893	0.808846	0.796052	0.810054	0.80875	0.849422	0.81207	0.809863	0.817188	0.798636	0.812292	0.810285	0.797724	0.794539	0.777737	0.818618	0.852914	0.81469	0.815418	0.810692
A93	0.803688	0.813483	0.377722	0.404267	0.421119	0.804107	0.789124	0.809147	0.795213	0.800426	0.821529	0.805069	0.831755	0.826346	0.81511	0.815819	0.80926	0.827073	0.812765	0.819251	0.813439	0.816978	0.814718	0.846273	0.827201	0.804909	0.818127	0.810425	0.843261	0.816519	0.815188	0.799608	0.818003	0.810928	0.861147	0.811077	0.823494	0.822769	0.804348	0.815686	0.821745	0.803449	0.801851	0.792064	0.818705	0.868211	0.817964	0.819307	0.813619
A94	0.798467	0.810383	0.417928	0.446515	0.431936	0.794113	0.782233	0.796068	0.784501	0.790633	0.809252	0.798919	0.828497	0.810659	0.805014	0.807766	0.800639	0.816369	0.798981	0.811651	0.806201	0.802425	0.802136	0.844767	0.818097	0.794418	0.80807	0.798701	0.835864	0.81055	0.802304	0.792595	0.80471	0.805939	0.853772	0.801841	0.815552	0.816385	0.794631	0.802298	0.810632	0.797294	0.791896	0.785664	0.815443	0.865999	0.811214	0.807499	0.798888
A95	0.800964	0.819244	0.42453	0.396984	0.430858	0.793446	0.784374	0.797404	0.791721	0.798599	0.814582	0.803287	0.835599	0.822948	0.80221	0.812583	0.803947	0.820845	0.803557	0.814916	0.810519	0.808048	0.807438	0.849335	0.823774	0.798161	0.81608	0.807288	0.846374	0.818514	0.808562	0.792654	0.80879	0.815573	0.865724	0.809544	0.818149	0.821799	0.800158	0.806334	0.815712	0.802743	0.798431	0.787559	0.81904	0.872041	0.811033	0.817691	0.801724
A96	0.806018	0.813068	0.36149	0.417944	0.368794	0.797333	0.784912	0.808122	0.790228	0.795878	0.814341	0.804331	0.828833	0.822026	0.806586	0.815293	0.806811	0.819349	0.807847	0.817602	0.814851	0.81156	0.806496	0.849546	0.825406	0.799117	0.813437	0.807724	0.845357	0.818925	0.808466	0.799097	0.807121	0.811939	0.860932	0.811371	0.821583	0.821777	0.800591	0.808954	0.817078	0.799499	0.797422	0.782498	0.820677	0.864018	0.815613	0.816828	0.810092
A97	0.81362	0.821493	0.345304	0.437056	0.396485	0.810456	0.801939	0.813196	0.804809	0.808835	0.829069	0.81771	0.835541	0.833296	0.82095	0.82415	0.820324	0.8339	0.819859	0.8287	0.825387	0.817922	0.824103	0.85201	0.836159	0.8104	0.827653	0.818039	0.856931	0.830945	0.819263	0.808925	0.824058	0.824393	0.868012	0.817743	0.833297	0.833177	0.814456	0.82091	0.829217	0.812996	0.809669	0.798252	0.83091	0.871027	0.823	0.829472	0.817933
A98	0.799818	0.824049	0.552428	0.511853	0.555243	0.788604	0.784091	0.786747	0.784891	0.796103	0.813128	0.799783	0.830978	0.809974	0.797928	0.805978	0.795248	0.810547	0.796448	0.808203	0.800598	0.801559	0.807226	0.846526	0.821781	0.792927	0.80932	0.796302	0.844133	0.812418	0.806107	0.78731	0.809353	0.811428	0.860012	0.805494	0.809413	0.816818	0.788815	0.80267	0.809761	0.795172	0.791794	0.785591	0.823351	0.868566	0.803663	0.814088	0.793377
A99	0.800958	0.801984	0.384513	0.471434	0.416672	0.794511	0.777794	0.805137	0.791661	0.78823	0.814321	0.804625	0.829289	0.823729	0.803383	0.809156	0.805103	0.822079	0.804021	0.815701	0.810403	0.805685	0.804693	0.843893	0.818689	0.797315	0.809115	0.801206	0.836919	0.814107	0.804917	0.795302	0.808556	0.806167	0.855491	0.802721	0.82018	0.819975	0.802741	0.808152	0.810244	0.801119	0.793429	0.783282	0.815042	0.854554	0.812777	0.81202	0.811116
B30	0.885035	0.862829	0.945865	0.942062	0.937712	0.913594	0.914228	0.916178	0.918795	0.910661	0.9122	0.914961	0.867771	0.908453	0.912748	0.914929	0.918624	0.913476	0.917368	0.916569	0.914553	0.917434	0.912255	0.888877	0.910843	0.91641	0.913199	0.916613	0.906698	0.911684	0.91396	0.917359	0.912354	0.912355	0.851949	0.912725	0.916217	0.921191	0.919885	0.916384	0.908574	0.918218	0.91718	0.915554	0.910044	0.860636	0.919273	0.912397	0.917123
B40	0.818322	0.80032	0.909035	0.907608	0.901473	0.837377	0.837686	0.844527	0.842988	0.835415	0.83986	0.842252	0.812684	0.836192	0.836439	0.837194	0.852053	0.846259	0.844697	0.847831	0.848787	0.843271	0.838149	0.82007	0.840213	0.845812	0.841126	0.845073	0.832382	0.84325	0.839874	0.842661	0.837949	0.839233	0.771841	0.845012	0.84431	0.854027	0.850861	0.843283	0.837217	0.847574	0.840878	0.835232	0.838922	0.827259	0.849963	0.838355	0.848067
B41	0.911344	0.903755	0.956891	0.955998	0.954202	0.937743	0.937176	0.941953	0.938958	0.93792	0.940416	0.938921	0.896031	0.937446	0.937517	0.939441	0.941936	0.940918	0.942594	0.940425	0.938748	0.940925	0.939538	0.90776	0.938844	0.941373	0.938919	0.941268	0.939948	0.940772	0.941401	0.940462	0.940282	0.935694	0.893441	0.93995	0.941787	0.942131	0.94204	0.94062	0.939301	0.941776	0.942044	0.934381	0.937946	0.907844	0.942678	0.93889	0.942632
B42	0.86333	0.876456	0.939372	0.938478	0.934686	0.903032	0.903328	0.910914	0.905175	0.901016	0.907448	0.908587	0.849509	0.905957	0.905139	0.908511	0.907384	0.910422	0.907944	0.908701	0.908419	0.906538	0.905899	0.864855	0.904078	0.904166	0.908974	0.906781	0.909379	0.908947	0.908404	0.910389	0.905348	0.904774	0.860294	0.909828	0.909627	0.90971	0.908344	0.905675	0.9069	0.909536	0.909569	0.901222	0.903488	0.878653	0.910324	0.905771	0.91031
B43	0.896311	0.895112	0.949444	0.946049	0.946362	0.92603	0.926059	0.926411	0.929017	0.924323	0.923609	0.92697	0.877769	0.924333	0.92591	0.925517	0.929205	0.928116	0.929257	0.9288	0.927842	0.927694	0.925182	0.894956	0.924502	0.927141	0.929465	0.926889	0.925717	0.926626	0.925649	0.928035	0.925155	0.924692	0.8749	0.927129	0.929717	0.930339	0.929322	0.927575	0.926126	0.927213	0.927963	0.920559	0.925289	0.893626	0.929626	0.925599	0.927799
B49	0.890045	0.860183	0.946464	0.945586	0.939484	0.919269	0.918628	0.922026	0.924831	0.917165	0.920538	0.917947	0.869147	0.912904	0.916025	0.916155	0.923556	0.917858	0.919763	0.923454	0.919944	0.918839	0.913603	0.877442	0.916396	0.917764	0.914933	0.91729	0.912212	0.916818	0.918226	0.918547	0.915673	0.914725	0.848402	0.917137	0.919321	0.920301	0.924529	0.917034	0.913361	0.921713	0.919162	0.915207	0.914088	0.874981	0.921687	0.91657	0.921037
B51	0.826227	0.843509	0.925191	0.921024	0.916076	0.871862	0.872631	0.879804	0.873763	0.87038	0.872329	0.877066	0.822211	0.875182	0.871342	0.873318	0.878459	0.878986	0.880533	0.879239	0.876691	0.874506	0.874939	0.824105	0.869865	0.87119	0.875875	0.87567	0.878546	0.874418	0.872688	0.877524	0.870559	0.875944	0.814843	0.875627	0.880333	0.879257	0.87543	0.874618	0.872139	0.880454	0.8798	0.871739	0.871812	0.852072	0.879392	0.871399	0.877278
[truncated: 100 more columns]
